# Supplementary material for: Iron Oxide Nanoparticles for Visualization of Prostate Cancer in MRI
Source: Cancers (Basel). 2022 Jun 13;14(12):2909. doi: 10.3390/cancers14122909 (PMC9221397; doi:10.3390/cancers14122909)
Supplement: Supplementary file 1 [file cancers-14-02909-s001.zip]

Archive with 1 entries (1 files):
- cancers-1702238-supplementary.pdf
